# Supplementary material for: Joint Degeneration in a Mouse Model of Pseudoachondroplasia: ER Stress, Inflammation, and Block of Autophagy
Source: Int J Mol Sci. 2021 Aug 26;22(17):9239. doi: 10.3390/ijms22179239 (PMC8431545; doi:10.3390/ijms22179239)
Supplement: Supplementary file 1 [file ijms-22-09239-s001.zip]

Archive with 1 entries (1 files):
- ijms-1299565-supplementary.pdf
